# Supplementary material for: Formation of a mixed-valence Cu(i)/Cu(ii) metal–organic framework with the full light spectrum and high selectivity of CO2 photoreduction into CH4
Source: Chem Sci. 2020 Sep 2;11(37):10143–8. doi: 10.1039/d0sc03754k (PMC8162430; doi:10.1039/d0sc03754k)
Supplement: SC-011-D0SC03754K-s002 [file SC-011-D0SC03754K-s002.cif]

# Electronic Supplementary Material (ESI) for Chemical Science.
# This journal is © The Royal Society of Chemistry 2020

####################################################################### 
# 
# This file contains crystal structure data downloaded from the 
# Cambridge Structural Database (CSD) hosted by the Cambridge 
# Crystallographic Data Centre (CCDC).
# 
# Full information about CCDC data access policies and citation 
# guidelines are available at http://www.ccdc.cam.ac.uk/access/V1 
# 
# Audit and citation data items may have been added by the CCDC. 
# Please retain this information to preserve the provenance of 
# this file and to allow appropriate attribution of the data. 
# 
#######################################################################

data_S_a
_database_code_depnum_ccdc_archive 'CCDC 1958778'
loop_
_audit_author_name
_audit_author_address
'Gao Yajun'
;Nanjing University
China
;
_audit_update_record             
;
2019-10-11 deposited with the CCDC.	2020-09-02 downloaded from the CCDC.
;

_audit_creation_method           SHELXL-2014/7
_shelx_SHELXL_version_number     2014/7
_chemical_name_systematic        NJU-Bai61
_chemical_name_common            ?
_chemical_melting_point          ?
_chemical_formula_moiety         'C33 H45 Cu13 I11 N12 O7'
_chemical_formula_sum            'C33 H45 Cu13 I11 N12 O7'
_chemical_formula_weight         2943.86

loop_
_atom_type_symbol
_atom_type_description
_atom_type_scat_dispersion_real
_atom_type_scat_dispersion_imag
_atom_type_scat_source
C C 0.0033 0.0016 'International Tables Vol C Tables 4.2.6.8 and 6.1.1.4'
Cu Cu 0.3201 1.2651 'International Tables Vol C Tables 4.2.6.8 and 6.1.1.4'
H H 0.0000 0.0000 'International Tables Vol C Tables 4.2.6.8 and 6.1.1.4'
I I -0.4742 1.8119 'International Tables Vol C Tables 4.2.6.8 and 6.1.1.4'
N N 0.0061 0.0033 'International Tables Vol C Tables 4.2.6.8 and 6.1.1.4'
O O 0.0106 0.0060 'International Tables Vol C Tables 4.2.6.8 and 6.1.1.4'

_space_group_crystal_system      cubic
_space_group_IT_number           217
_space_group_name_H-M_alt        'I -4 3 m'
_space_group_name_Hall           'I -4 2 3'

_shelx_space_group_comment       
;
The symmetry employed for this shelxl refinement is uniquely defined
by the following loop, which should always be used as a source of
symmetry information in preference to the above space-group names.
They are only intended as comments.
;

loop_
_space_group_symop_operation_xyz
'x, y, z'
'y, -x, -z'
'-x, -y, z'
'-y, x, -z'
'-x, z, -y'
'x, -y, -z'
'-x, -z, y'
'-z, -y, x'
'-x, y, -z'
'z, -y, -x'
'z, x, y'
'y, z, x'
'-y, -z, x'
'z, -x, -y'
'-y, z, -x'
'-z, -x, y'
'-z, x, -y'
'y, -z, -x'
'-y, -x, z'
'y, x, z'
'x, -z, -y'
'x, z, y'
'-z, y, -x'
'z, y, x'
'x+1/2, y+1/2, z+1/2'
'y+1/2, -x+1/2, -z+1/2'
'-x+1/2, -y+1/2, z+1/2'
'-y+1/2, x+1/2, -z+1/2'
'-x+1/2, z+1/2, -y+1/2'
'x+1/2, -y+1/2, -z+1/2'
'-x+1/2, -z+1/2, y+1/2'
'-z+1/2, -y+1/2, x+1/2'
'-x+1/2, y+1/2, -z+1/2'
'z+1/2, -y+1/2, -x+1/2'
'z+1/2, x+1/2, y+1/2'
'y+1/2, z+1/2, x+1/2'
'-y+1/2, -z+1/2, x+1/2'
'z+1/2, -x+1/2, -y+1/2'
'-y+1/2, z+1/2, -x+1/2'
'-z+1/2, -x+1/2, y+1/2'
'-z+1/2, x+1/2, -y+1/2'
'y+1/2, -z+1/2, -x+1/2'
'-y+1/2, -x+1/2, z+1/2'
'y+1/2, x+1/2, z+1/2'
'x+1/2, -z+1/2, -y+1/2'
'x+1/2, z+1/2, y+1/2'
'-z+1/2, y+1/2, -x+1/2'
'z+1/2, y+1/2, x+1/2'

_cell_length_a                   25.1585(14)
_cell_length_b                   25.1585(14)
_cell_length_c                   25.1585(14)
_cell_angle_alpha                90
_cell_angle_beta                 90
_cell_angle_gamma                90
_cell_volume                     15924(3)
_cell_formula_units_Z            8
_cell_measurement_temperature    173(2)
_cell_measurement_reflns_used    4494
_cell_measurement_theta_min      2.28
_cell_measurement_theta_max      20.65

_exptl_crystal_description       octahedral
_exptl_crystal_colour            brown
_exptl_crystal_density_meas      ?
_exptl_crystal_density_method    'not measured'
_exptl_crystal_density_diffrn    2.456
_exptl_crystal_F_000             10744
_exptl_transmission_factor_min   ?
_exptl_transmission_factor_max   ?
_exptl_crystal_size_max          0.25
_exptl_crystal_size_mid          0.25
_exptl_crystal_size_min          0.25
_exptl_absorpt_coefficient_mu    7.699
_shelx_estimated_absorpt_T_min   0.578
_shelx_estimated_absorpt_T_max   0.578
_exptl_absorpt_correction_type   multi-scan
_exptl_absorpt_correction_T_min  0.146
_exptl_absorpt_correction_T_max  0.168
_exptl_absorpt_process_details   ?
_exptl_absorpt_special_details   ?
_diffrn_ambient_temperature      173(2)
_diffrn_radiation_wavelength     0.71073
_diffrn_radiation_type           MoK\a
_diffrn_source                   ?
_diffrn_measurement_device_type  'Bruker APEX-II CCD'
_diffrn_measurement_method       '\f and \w scans'
_diffrn_detector_area_resol_mean ?
_diffrn_reflns_number            59047
_diffrn_reflns_av_unetI/netI     0.0384
_diffrn_reflns_av_R_equivalents  0.1345
_diffrn_reflns_limit_h_min       -27
_diffrn_reflns_limit_h_max       29
_diffrn_reflns_limit_k_min       -29
_diffrn_reflns_limit_k_max       29
_diffrn_reflns_limit_l_min       -29
_diffrn_reflns_limit_l_max       29
_diffrn_reflns_theta_min         1.983
_diffrn_reflns_theta_max         25.012
_diffrn_reflns_theta_full        25.012
_diffrn_measured_fraction_theta_max 0.999
_diffrn_measured_fraction_theta_full 0.999
_diffrn_reflns_Laue_measured_fraction_max 0.999
_diffrn_reflns_Laue_measured_fraction_full 0.999
_diffrn_reflns_point_group_measured_fraction_max 0.999
_diffrn_reflns_point_group_measured_fraction_full 0.999
_reflns_number_total             2593
_reflns_number_gt                2374
_reflns_threshold_expression     'I > 2\s(I)'
_reflns_Friedel_coverage         0.863
_reflns_Friedel_fraction_max     1.000
_reflns_Friedel_fraction_full    1.000

_reflns_special_details          
;
 Reflections were merged by SHELXL according to the crystal
 class for the calculation of statistics and refinement.
 
 _reflns_Friedel_fraction is defined as the number of unique
 Friedel pairs measured divided by the number that would be
 possible theoretically, ignoring centric projections and
 systematic absences.
;

_computing_data_collection       'Bruker APEX2'
_computing_cell_refinement       'Bruker SAINT'
_computing_data_reduction        'Bruker SAINT'
_computing_structure_solution    'SHELXS-97 (Sheldrick 2008)'
_computing_structure_refinement  'SHELXL-2014/7 (Sheldrick, 2014)'
_computing_molecular_graphics    'Bruker SHELXTL'
_computing_publication_material  'Bruker SHELXTL'
_refine_special_details          
;
 Refined as a 2-component inversion twin.
;
_refine_ls_structure_factor_coef Fsqd
_refine_ls_matrix_type           full
_refine_ls_weighting_scheme      calc
_refine_ls_weighting_details     
'w=1/[\s^2^(Fo^2^)+(0.1155P)^2^+402.1500P] where P=(Fo^2^+2Fc^2^)/3'
_atom_sites_solution_primary     ?
_atom_sites_solution_secondary   ?
_atom_sites_solution_hydrogens   geom
_refine_ls_hydrogen_treatment    constr
_refine_ls_extinction_method     none
_refine_ls_extinction_coef       .
_refine_ls_abs_structure_details 
;
 Refined as an inversion twin.
;
_refine_ls_abs_structure_Flack   -0.03(14)
_chemical_absolute_configuration ?
_refine_ls_number_reflns         2593
_refine_ls_number_parameters     137
_refine_ls_number_restraints     12
_refine_ls_R_factor_all          0.0766
_refine_ls_R_factor_gt           0.0649
_refine_ls_wR_factor_ref         0.1992
_refine_ls_wR_factor_gt          0.1819
_refine_ls_goodness_of_fit_ref   1.184
_refine_ls_restrained_S_all      1.181
_refine_ls_shift/su_max          0.030
_refine_ls_shift/su_mean         0.000

loop_
_atom_site_label
_atom_site_type_symbol
_atom_site_fract_x
_atom_site_fract_y
_atom_site_fract_z
_atom_site_U_iso_or_equiv
_atom_site_adp_type
_atom_site_occupancy
_atom_site_site_symmetry_order
_atom_site_calc_flag
_atom_site_refinement_flags_posn
_atom_site_refinement_flags_adp
_atom_site_refinement_flags_occupancy
_atom_site_disorder_assembly
_atom_site_disorder_group
C1 C 0.1369(10) 0.4719(14) 0.1369(10) 0.040(8) Uani 1 2 d S T P . .
H1 H 0.1320 0.5090 0.1320 0.048 Uiso 1 2 calc R U P . .
C2 C 0.1799(10) 0.3973(10) 0.1146(9) 0.042(5) Uani 1 1 d . . . . .
H2 H 0.2060 0.3788 0.0946 0.050 Uiso 1 1 calc R U . . .
C3 C 0.1507(9) 0.3696(14) 0.1507(9) 0.039(7) Uani 1 2 d S T P . .
C4 C 0.1587(10) 0.3120(15) 0.1587(10) 0.049(9) Uani 1 2 d S T P . .
C5 C 0.0295(12) 0.2374(16) 0.1709(12) 0.064(8) Uani 1 1 d . . . . .
H5A H 0.0427 0.2107 0.1451 0.077 Uiso 1 1 calc R U . . .
H5B H 0.0437 0.2726 0.1603 0.077 Uiso 1 1 calc R U . . .
C6 C 0.027(2) 0.2610(16) 0.2610(16) 0.077(12) Uani 1 2 d S TU P . .
H6A H 0.0392 0.2973 0.2522 0.092 Uiso 0.5 1 calc R U P . .
H6B H 0.0392 0.2522 0.2973 0.092 Uiso 0.5 1 calc R U P . .
C7 C -0.0328(11) 0.2387(10) 0.1694(9) 0.044(6) Uani 1 1 d . . . . .
H7A H -0.0452 0.2751 0.1610 0.052 Uiso 1 1 calc R U . . .
H7B H -0.0460 0.2144 0.1414 0.052 Uiso 1 1 calc R U . . .
C8 C -0.0359(14) 0.2593(10) 0.2593(10) 0.042(8) Uani 1 2 d S T P . .
H8A H -0.0497 0.2499 0.2950 0.050 Uiso 0.5 1 calc R U P . .
H8B H -0.0497 0.2950 0.2499 0.050 Uiso 0.5 1 calc R U P . .
N1 N 0.1735(8) 0.4500(8) 0.1060(8) 0.043(5) Uani 1 1 d . . . . .
N2 N 0.0483(12) 0.2241(10) 0.2241(10) 0.046(7) Uani 1 2 d S T P . .
N3 N -0.0542(12) 0.2220(9) 0.2220(9) 0.042(6) Uani 1 2 d S T P . .
O1 O 0.1299(6) 0.2908(7) 0.1933(6) 0.041(4) Uani 1 1 d . . . . .
O2 O 0.2113(13) 0.2113(13) 0.2113(13) 0.057(12) Uani 1 6 d S T P . .
I1 I 0.18541(7) 0.58339(6) 0.03521(7) 0.0448(5) Uani 1 1 d . . . . .
I2 I 0.32253(8) 0.19507(9) 0.32253(8) 0.0493(6) Uani 1 2 d S T P . .
I3 I -0.13726(10) 0.13726(10) 0.13726(10) 0.0476(10) Uani 1 6 d S T P . .
I4 I 0.1398(10) 0.1398(10) 0.1398(10) 0.4182(14) Uani 1 6 d S TU P . .
Cu1 Cu 0.21474(14) 0.48585(13) 0.04918(15) 0.0561(10) Uani 1 1 d . . . . .
Cu2 Cu 0.2621(2) 0.2621(2) 0.2621(2) 0.066(2) Uani 1 6 d S T P . .
Cu3 Cu -0.13839(18) 0.21512(14) 0.21512(14) 0.0455(11) Uani 1 2 d S T P . .
Cu4 Cu 0.1328(2) 0.22070(18) 0.22070(18) 0.0611(14) Uani 1 2 d S T P . .

loop_
_atom_site_aniso_label
_atom_site_aniso_U_11
_atom_site_aniso_U_22
_atom_site_aniso_U_33
_atom_site_aniso_U_23
_atom_site_aniso_U_13
_atom_site_aniso_U_12
C1 0.040(11) 0.040(17) 0.040(11) -0.009(11) 0.022(14) -0.009(11)
C2 0.037(11) 0.047(13) 0.040(12) 0.006(10) 0.008(10) -0.006(10)
C3 0.030(9) 0.06(2) 0.030(9) -0.001(10) 0.008(12) -0.001(10)
C4 0.049(13) 0.05(2) 0.049(13) 0.008(11) -0.014(17) 0.008(11)
C5 0.054(16) 0.10(2) 0.043(15) 0.010(15) -0.001(13) 0.007(16)
C6 0.073(16) 0.078(12) 0.078(12) 0.001(13) -0.008(9) -0.008(9)
C7 0.054(14) 0.046(13) 0.031(11) 0.017(10) -0.008(10) -0.008(11)
C8 0.050(19) 0.038(10) 0.038(10) 0.008(14) -0.012(11) -0.012(11)
N1 0.045(11) 0.041(11) 0.041(11) 0.011(9) 0.015(9) 0.010(9)
N2 0.039(15) 0.050(11) 0.050(11) 0.027(14) -0.010(10) -0.010(10)
N3 0.048(16) 0.039(9) 0.039(9) 0.016(12) 0.000(9) 0.000(9)
O1 0.029(8) 0.054(10) 0.040(9) 0.011(8) 0.009(7) 0.004(7)
O2 0.057(12) 0.057(12) 0.057(12) 0.008(14) 0.008(14) 0.008(14)
I1 0.0455(9) 0.0313(8) 0.0577(10) -0.0038(7) 0.0040(7) 0.0061(6)
I2 0.0537(9) 0.0407(12) 0.0537(9) 0.0017(7) 0.0049(11) 0.0017(7)
I3 0.0476(10) 0.0476(10) 0.0476(10) 0.0034(10) -0.0034(10) -0.0034(10)
I4 0.4182(14) 0.4182(14) 0.4182(14) 0.0000(8) 0.0000(8) 0.0000(8)
Cu1 0.058(2) 0.0426(18) 0.067(2) 0.0143(15) 0.0323(17) 0.0081(14)
Cu2 0.066(2) 0.066(2) 0.066(2) -0.007(3) -0.007(3) -0.007(3)
Cu3 0.041(2) 0.0478(15) 0.0478(15) 0.0149(19) -0.0050(14) -0.0050(14)
Cu4 0.049(3) 0.067(2) 0.067(2) 0.019(3) 0.0097(19) 0.0097(19)

_geom_special_details            
;
 All esds (except the esd in the dihedral angle between two l.s. planes)
 are estimated using the full covariance matrix.  The cell esds are taken
 into account individually in the estimation of esds in distances, angles
 and torsion angles; correlations between esds in cell parameters are only
 used when they are defined by crystal symmetry.  An approximate (isotropic)
 treatment of cell esds is used for estimating esds involving l.s. planes.
;

loop_
_geom_bond_atom_site_label_1
_geom_bond_atom_site_label_2
_geom_bond_distance
_geom_bond_site_symmetry_2
_geom_bond_publ_flag
C1 N1 1.32(2) 24 ?
C1 N1 1.32(2) . ?
C1 H1 0.9500 . ?
C2 N1 1.35(3) . ?
C2 C3 1.36(3) . ?
C2 H2 0.9500 . ?
C3 C2 1.36(3) 24 ?
C3 C4 1.48(5) . ?
C4 O1 1.25(2) 24 ?
C4 O1 1.25(2) . ?
C5 N2 1.46(3) . ?
C5 C7 1.57(4) . ?
C5 H5A 0.9900 . ?
C5 H5B 0.9900 . ?
C6 N2 1.42(6) . ?
C6 C8 1.58(6) . ?
C6 H6A 0.9900 . ?
C6 H6B 0.9900 . ?
C7 N3 1.49(3) . ?
C7 H7A 0.9900 . ?
C7 H7B 0.9900 . ?
C8 N3 1.40(4) . ?
C8 H8A 0.9900 . ?
C8 H8B 0.9900 . ?
N1 Cu1 1.984(19) . ?
N2 C5 1.46(3) 22 ?
N2 Cu4 2.13(3) . ?
N3 C7 1.49(3) 22 ?
N3 Cu3 2.13(3) . ?
O1 Cu4 1.894(17) . ?
O2 Cu4 2.00(3) . ?
O2 Cu4 2.00(3) 12 ?
O2 Cu4 2.00(3) 11 ?
O2 Cu2 2.21(6) . ?
I1 Cu1 2.587(3) . ?
I1 Cu1 2.708(4) 29 ?
I1 Cu1 2.844(4) 6_565 ?
I2 Cu3 2.640(3) 32 ?
I2 Cu3 2.640(3) 30 ?
I2 Cu2 2.733(4) . ?
I3 Cu3 2.770(6) 16 ?
I3 Cu3 2.770(6) 15 ?
I3 Cu3 2.770(6) . ?
I4 Cu4 2.89(3) . ?
I4 Cu4 2.89(3) 12 ?
I4 Cu4 2.89(3) 11 ?
Cu1 Cu1 2.542(5) 29 ?
Cu1 Cu1 2.542(5) 31_554 ?
Cu1 Cu1 2.575(7) 6_565 ?
Cu1 I1 2.708(4) 31_554 ?
Cu1 I1 2.843(4) 6_565 ?
Cu2 Cu3 2.632(9) 32 ?
Cu2 Cu3 2.632(9) 30 ?
Cu2 Cu3 2.632(9) 28 ?
Cu2 I2 2.733(4) 12 ?
Cu2 I2 2.733(4) 11 ?
Cu3 Cu2 2.632(9) 26_455 ?
Cu3 I2 2.640(3) 38_455 ?
Cu3 I2 2.640(3) 30_455 ?
Cu3 Cu3 2.730(8) 16 ?
Cu3 Cu3 2.730(8) 15 ?
Cu4 O1 1.894(17) 22 ?

loop_
_geom_angle_atom_site_label_1
_geom_angle_atom_site_label_2
_geom_angle_atom_site_label_3
_geom_angle
_geom_angle_site_symmetry_1
_geom_angle_site_symmetry_3
_geom_angle_publ_flag
N1 C1 N1 130(3) 24 . ?
N1 C1 H1 115.0 24 . ?
N1 C1 H1 115.0 . . ?
N1 C2 C3 123(2) . . ?
N1 C2 H2 118.5 . . ?
C3 C2 H2 118.5 . . ?
C2 C3 C2 117(3) . 24 ?
C2 C3 C4 121.4(17) . . ?
C2 C3 C4 121.4(17) 24 . ?
O1 C4 O1 129(3) 24 . ?
O1 C4 C3 115.7(17) 24 . ?
O1 C4 C3 115.7(17) . . ?
N2 C5 C7 110(2) . . ?
N2 C5 H5A 109.6 . . ?
C7 C5 H5A 109.6 . . ?
N2 C5 H5B 109.6 . . ?
C7 C5 H5B 109.6 . . ?
H5A C5 H5B 108.1 . . ?
N2 C6 C8 110(4) . . ?
N2 C6 H6A 109.6 . . ?
C8 C6 H6A 109.6 . . ?
N2 C6 H6B 109.6 . . ?
C8 C6 H6B 109.6 . . ?
H6A C6 H6B 108.1 . . ?
N3 C7 C5 110(2) . . ?
N3 C7 H7A 109.8 . . ?
C5 C7 H7A 109.8 . . ?
N3 C7 H7B 109.8 . . ?
C5 C7 H7B 109.8 . . ?
H7A C7 H7B 108.2 . . ?
N3 C8 C6 111(4) . . ?
N3 C8 H8A 109.4 . . ?
C6 C8 H8A 109.4 . . ?
N3 C8 H8B 109.4 . . ?
C6 C8 H8B 109.4 . . ?
H8A C8 H8B 108.0 . . ?
C1 N1 C2 113(2) . . ?
C1 N1 Cu1 126.7(19) . . ?
C2 N1 Cu1 119.9(15) . . ?
C6 N2 C5 109(2) . . ?
C6 N2 C5 109(2) . 22 ?
C5 N2 C5 108(4) . 22 ?
C6 N2 Cu4 116(3) . . ?
C5 N2 Cu4 107.2(19) . . ?
C5 N2 Cu4 107.2(19) 22 . ?
C8 N3 C7 106.7(19) . . ?
C8 N3 C7 106.7(19) . 22 ?
C7 N3 C7 112(3) . 22 ?
C8 N3 Cu3 116(2) . . ?
C7 N3 Cu3 108.0(16) . . ?
C7 N3 Cu3 108.0(16) 22 . ?
C4 O1 Cu4 128.9(19) . . ?
Cu4 O2 Cu4 102.6(18) . 12 ?
Cu4 O2 Cu4 102.6(18) . 11 ?
Cu4 O2 Cu4 102.6(18) 12 11 ?
Cu4 O2 Cu2 115.7(15) . . ?
Cu4 O2 Cu2 115.7(15) 12 . ?
Cu4 O2 Cu2 115.7(15) 11 . ?
Cu1 I1 Cu1 57.34(11) . 29 ?
Cu1 I1 Cu1 56.37(13) . 6_565 ?
Cu1 I1 Cu1 54.44(11) 29 6_565 ?
Cu3 I2 Cu3 62.3(2) 32 30 ?
Cu3 I2 Cu2 58.64(19) 32 . ?
Cu3 I2 Cu2 58.64(19) 30 . ?
Cu3 I3 Cu3 59.04(18) 16 15 ?
Cu3 I3 Cu3 59.03(18) 16 . ?
Cu3 I3 Cu3 59.03(18) 15 . ?
Cu4 I4 Cu4 65.6(9) . 12 ?
Cu4 I4 Cu4 65.6(9) . 11 ?
Cu4 I4 Cu4 65.6(9) 12 11 ?
N1 Cu1 Cu1 154.2(7) . 29 ?
N1 Cu1 Cu1 131.2(6) . 31_554 ?
Cu1 Cu1 Cu1 60.85(19) 29 31_554 ?
N1 Cu1 Cu1 144.9(7) . 6_565 ?
Cu1 Cu1 Cu1 59.57(9) 29 6_565 ?
Cu1 Cu1 Cu1 59.57(9) 31_554 6_565 ?
N1 Cu1 I1 112.4(6) . . ?
Cu1 Cu1 I1 63.73(12) 29 . ?
Cu1 Cu1 I1 116.28(12) 31_554 . ?
Cu1 Cu1 I1 66.86(13) 6_565 . ?
N1 Cu1 I1 99.6(6) . 31_554 ?
Cu1 Cu1 I1 65.50(18) 29 31_554 ?
Cu1 Cu1 I1 58.93(14) 31_554 31_554 ?
Cu1 Cu1 I1 111.07(8) 6_565 31_554 ?
I1 Cu1 I1 119.56(15) . 31_554 ?
N1 Cu1 I1 97.1(7) . 6_565 ?
Cu1 Cu1 I1 107.83(12) 29 6_565 ?
Cu1 Cu1 I1 60.05(14) 31_554 6_565 ?
Cu1 Cu1 I1 56.77(14) 6_565 6_565 ?
I1 Cu1 I1 113.94(15) . 6_565 ?
I1 Cu1 I1 110.99(11) 31_554 6_565 ?
O2 Cu2 Cu3 143.21(16) . 32 ?
O2 Cu2 Cu3 143.21(16) . 30 ?
Cu3 Cu2 Cu3 62.5(3) 32 30 ?
O2 Cu2 Cu3 143.21(16) . 28 ?
Cu3 Cu2 Cu3 62.5(3) 32 28 ?
Cu3 Cu2 Cu3 62.5(3) 30 28 ?
O2 Cu2 I2 106.6(2) . . ?
Cu3 Cu2 I2 58.92(13) 32 . ?
Cu3 Cu2 I2 58.92(13) 30 . ?
Cu3 Cu2 I2 110.1(3) 28 . ?
O2 Cu2 I2 106.6(2) . 12 ?
Cu3 Cu2 I2 58.92(13) 32 12 ?
Cu3 Cu2 I2 110.1(3) 30 12 ?
Cu3 Cu2 I2 58.92(13) 28 12 ?
I2 Cu2 I2 112.15(18) . 12 ?
O2 Cu2 I2 106.6(2) . 11 ?
Cu3 Cu2 I2 110.1(3) 32 11 ?
Cu3 Cu2 I2 58.92(13) 30 11 ?
Cu3 Cu2 I2 58.92(13) 28 11 ?
I2 Cu2 I2 112.15(18) . 11 ?
I2 Cu2 I2 112.15(18) 12 11 ?
N3 Cu3 Cu2 155.4(9) . 26_455 ?
N3 Cu3 I2 109.2(4) . 38_455 ?
Cu2 Cu3 I2 62.45(11) 26_455 38_455 ?
N3 Cu3 I2 109.2(4) . 30_455 ?
Cu2 Cu3 I2 62.45(11) 26_455 30_455 ?
I2 Cu3 I2 118.4(2) 38_455 30_455 ?
N3 Cu3 Cu3 139.5(5) . 16 ?
Cu2 Cu3 Cu3 58.76(13) 26_455 16 ?
I2 Cu3 Cu3 58.87(10) 38_455 16 ?
I2 Cu3 Cu3 109.99(10) 30_455 16 ?
N3 Cu3 Cu3 139.5(5) . 15 ?
Cu2 Cu3 Cu3 58.76(13) 26_455 15 ?
I2 Cu3 Cu3 109.99(10) 38_455 15 ?
I2 Cu3 Cu3 58.87(10) 30_455 15 ?
Cu3 Cu3 Cu3 60.0 16 15 ?
N3 Cu3 I3 96.0(9) . . ?
Cu2 Cu3 I3 108.5(2) 26_455 . ?
I2 Cu3 I3 110.81(12) 38_455 . ?
I2 Cu3 I3 110.81(12) 30_455 . ?
Cu3 Cu3 I3 60.48(9) 16 . ?
Cu3 Cu3 I3 60.48(9) 15 . ?
O1 Cu4 O1 132.5(10) 22 . ?
O1 Cu4 O2 96.0(7) 22 . ?
O1 Cu4 O2 96.0(7) . . ?
O1 Cu4 N2 86.5(6) 22 . ?
O1 Cu4 N2 86.5(6) . . ?
O2 Cu4 N2 173.6(18) . . ?
O1 Cu4 I4 113.7(5) 22 . ?
O1 Cu4 I4 113.7(5) . . ?
O2 Cu4 I4 76.9(16) . . ?
N2 Cu4 I4 96.7(11) . . ?

loop_
_geom_torsion_atom_site_label_1
_geom_torsion_atom_site_label_2
_geom_torsion_atom_site_label_3
_geom_torsion_atom_site_label_4
_geom_torsion
_geom_torsion_site_symmetry_1
_geom_torsion_site_symmetry_2
_geom_torsion_site_symmetry_3
_geom_torsion_site_symmetry_4
_geom_torsion_publ_flag
N1 C2 C3 C2 -2(5) . . . 24 ?
N1 C2 C3 C4 180(3) . . . . ?
C2 C3 C4 O1 -1(5) . . . 24 ?
C2 C3 C4 O1 -179(3) 24 . . 24 ?
C2 C3 C4 O1 179(3) . . . . ?
C2 C3 C4 O1 1(5) 24 . . . ?
N2 C5 C7 N3 -4(4) . . . . ?
N2 C6 C8 N3 0.000(3) . . . . ?
N1 C1 N1 C2 -1(5) 24 . . . ?
N1 C1 N1 Cu1 176(2) 24 . . . ?
C3 C2 N1 C1 1(4) . . . . ?
C3 C2 N1 Cu1 -176(2) . . . . ?
C8 C6 N2 C5 59(2) . . . . ?
C8 C6 N2 C5 -59(2) . . . 22 ?
C8 C6 N2 Cu4 180.000(3) . . . . ?
C7 C5 N2 C6 -56(4) . . . . ?
C7 C5 N2 C5 62(4) . . . 22 ?
C7 C5 N2 Cu4 178(2) . . . . ?
C6 C8 N3 C7 -59.8(18) . . . . ?
C6 C8 N3 C7 59.8(18) . . . 22 ?
C6 C8 N3 Cu3 180.000(2) . . . . ?
C5 C7 N3 C8 62(3) . . . . ?
C5 C7 N3 C7 -54(4) . . . 22 ?
C5 C7 N3 Cu3 -173(2) . . . . ?
O1 C4 O1 Cu4 7(6) 24 . . . ?
C3 C4 O1 Cu4 -173(2) . . . . ?
C4 O1 Cu4 O1 134(2) . . . 22 ?
C4 O1 Cu4 O2 31(3) . . . . ?
C4 O1 Cu4 N2 -144(3) . . . . ?
C4 O1 Cu4 I4 -48(3) . . . . ?

_refine_diff_density_max         3.449
_refine_diff_density_min         -3.014
_refine_diff_density_rms         0.386


# SQUEEZE RESULTS (APPEND TO CIF)
# Note: Data are Listed for all Voids in the P1 Unit Cell
# i.e. Centre of Gravity, Solvent Accessible Volume,
# Recovered number of Electrons in the Void and
# Details about the Squeezed Material
loop_
_platon_squeeze_void_nr
_platon_squeeze_void_average_x
_platon_squeeze_void_average_y
_platon_squeeze_void_average_z
_platon_squeeze_void_volume
_platon_squeeze_void_count_electrons
_platon_squeeze_void_content
1 -0.002 -0.002 -0.001 2127 593 ' '
2 -0.096 0.497 0.498 2127 593 ' '
_platon_squeeze_details          
;
;

_shelx_res_file                  
;

    S_a.res created by SHELXL-2014/7

TITL S_a.res in R3               New: I-43m
CELL 0.71073 25.1585 25.1585 25.1585 90.000 90.000 90.000
ZERR 8.0000 0.0014 0.0014 0.0014 0.000 0.000 0.000
LATT -2
SYMM Y, -X, -Z
SYMM -X, -Y, Z
SYMM -Y, X, -Z
SYMM -X, Z, -Y
SYMM X, -Y, -Z
SYMM -X, -Z, Y
SYMM -Z, -Y, X
SYMM -X, Y, -Z
SYMM Z, -Y, -X
SYMM Z, X, Y
SYMM Y, Z, X
SYMM -Y, -Z, X
SYMM Z, -X, -Y
SYMM -Y, Z, -X
SYMM -Z, -X, Y
SYMM -Z, X, -Y
SYMM Y, -Z, -X
SYMM -Y, -X, Z
SYMM Y, X, Z
SYMM X, -Z, -Y
SYMM X, Z, Y
SYMM -Z, Y, -X
SYMM Z, Y, X
SFAC C  Cu H  I  N  O
UNIT 264 104 0 88 96 56
MERG 2
omit 0 1 1
omit 0 0 2
OMIT  -3.00  50.04
L.S. 20
ACTA
BOND $H
FMAP 2
PLAN 10
Size 0.08 0.08 0.08
TWIN
CONF
GRID
isor 0.01 c6
isor 0.001 I4
TEMP -100
WGHT    0.115500  402.149994
BASF  -0.03334
FVAR       0.04562
C1    1    0.136888    0.471875    0.136888    10.50000    0.03955    0.04007 =
         0.03955   -0.00926    0.02185   -0.00926
AFIX  43
H1    3    0.132043    0.509008    0.132042    10.50000   -1.20000
AFIX   0
C2    1    0.179865    0.397284    0.114649    11.00000    0.03731    0.04741 =
         0.04044    0.00560    0.00808   -0.00559
AFIX  43
H2    3    0.205952    0.378785    0.094571    11.00000   -1.20000
AFIX   0
C3    1    0.150703    0.369596    0.150703    10.50000    0.03014    0.05799 =
         0.03014   -0.00083    0.00765   -0.00083
C4    1    0.158656    0.311975    0.158656    10.50000    0.04862    0.05007 =
         0.04862    0.00787   -0.01362    0.00787
C5    1    0.029526    0.237390    0.170859    11.00000    0.05385    0.09609 =
         0.04300    0.01034   -0.00130    0.00694
AFIX  23
H5A   3    0.042725    0.210685    0.145148    11.00000   -1.20000
H5B   3    0.043689    0.272558    0.160317    11.00000   -1.20000
AFIX   0
C6    1    0.026773    0.261016    0.261016    10.50000    0.07342    0.07811 =
         0.07811    0.00133   -0.00789   -0.00789
AFIX  23
H6A   3    0.039245    0.297288    0.252226    10.50000   -1.20000
H6B   3    0.039245    0.252226    0.297288    10.50000   -1.20000
AFIX   0
C7    1   -0.032814    0.238710    0.169440    11.00000    0.05382    0.04608 =
         0.03069    0.01700   -0.00780   -0.00773
AFIX  23
H7A   3   -0.045158    0.275107    0.160994    11.00000   -1.20000
H7B   3   -0.045997    0.214434    0.141415    11.00000   -1.20000
AFIX   0
C8    1   -0.035888    0.259303    0.259303    10.50000    0.05041    0.03770 =
         0.03770    0.00843   -0.01210   -0.01210
AFIX  23
H8A   3   -0.049656    0.249940    0.294957    10.50000   -1.20000
H8B   3   -0.049656    0.294957    0.249940    10.50000   -1.20000
AFIX   0
N1    5    0.173475    0.449979    0.106016    11.00000    0.04504    0.04150 =
         0.04120    0.01138    0.01548    0.00996
N2    5    0.048318    0.224055    0.224055    10.50000    0.03870    0.04996 =
         0.04996    0.02716   -0.00980   -0.00980
N3    5   -0.054209    0.222033    0.222033    10.50000    0.04780    0.03853 =
         0.03853    0.01568    0.00034    0.00034
O1    6    0.129937    0.290780    0.193304    11.00000    0.02853    0.05405 =
         0.03955    0.01068    0.00903    0.00394
O2    6    0.211316    0.211316    0.211316    10.16667    0.05742    0.05742 =
         0.05742    0.00788    0.00788    0.00788
I1    4    0.185413    0.583393    0.035205    11.00000    0.04546    0.03125 =
         0.05770   -0.00379    0.00396    0.00614
I2    4    0.322531    0.195073    0.322531    10.50000    0.05365    0.04066 =
         0.05365    0.00174    0.00492    0.00174
I3    4   -0.137258    0.137258    0.137258    10.16667    0.04759    0.04759 =
         0.04759    0.00345   -0.00345   -0.00345
I4    4    0.139757    0.139757    0.139757    10.16667    0.41815    0.41815 =
         0.41815    0.00002    0.00002    0.00002
CU1   2    0.214736    0.485848    0.049180    11.00000    0.05829    0.04262 =
         0.06740    0.01429    0.03231    0.00810
CU2   2    0.262087    0.262087    0.262087    10.16667    0.06552    0.06552 =
         0.06552   -0.00653   -0.00653   -0.00653
CU3   2   -0.138393    0.215119    0.215119    10.50000    0.04094    0.04776 =
         0.04776    0.01487   -0.00501   -0.00501
CU4   2    0.132831    0.220697    0.220697    10.50000    0.04898    0.06721 =
         0.06721    0.01851    0.00967    0.00967
HKLF 4  1  0.3333 -0.3333 0.6667 -0.3333 -0.6667 -0.6667 0.6667 0.3333 -0.6667

REM  S_a.res in R3               New: I-43m
REM R1 =  0.0649 for    2374 Fo > 4sig(Fo)  and  0.0766 for all    2593 data
REM    137 parameters refined using     12 restraints

END

WGHT      0.1148    404.3017

REM Highest difference peak  3.449,  deepest hole -3.014,  1-sigma level  0.386
Q1    1   0.0000  0.3310  0.0000  10.25000  0.05    3.45
Q2    1   0.0000  0.5000  0.0000  10.12500  0.05    3.04
Q3    1   0.0000  0.0682  0.0000  10.25000  0.05    1.69
Q4    1   0.0000  0.1648  0.0000  10.25000  0.05    1.56
Q5    1   0.0000  0.1497  0.0000  10.25000  0.05    1.51
Q6    1   0.0000  0.1250  0.0000  10.25000  0.05    1.38
Q7    1   0.1982  0.5834  0.0398  11.00000  0.05    1.36
Q8    1   0.1630  0.5000  0.0000  10.50000  0.05    1.35
Q9    1   0.0467  0.3411  0.0467  10.50000  0.05    1.31
Q10   1   0.3263  0.2494  0.3263  10.50000  0.05    1.30
;
_shelx_res_checksum              83875
####################################################################### 
# 
# This file contains crystal structure data downloaded from the 
# Cambridge Structural Database (CSD) hosted by the Cambridge 
# Crystallographic Data Centre (CCDC).
# 
# Full information about CCDC data access policies and citation 
# guidelines are available at http://www.ccdc.cam.ac.uk/access/V1 
# 
# Audit and citation data items may have been added by the CCDC. 
# Please retain this information to preserve the provenance of 
# this file and to allow appropriate attribution of the data. 
# 
#######################################################################

data_1_a
_database_code_depnum_ccdc_archive 'CCDC 1958779'
loop_
_audit_author_name
_audit_author_address
'Gao Yajun'
;Nanjing University
China
;
_audit_update_record             
;
2019-10-11 deposited with the CCDC.	2020-09-02 downloaded from the CCDC.
;

_audit_creation_method           SHELXL-2014/7
_shelx_SHELXL_version_number     2014/7
_chemical_name_systematic        NJU-Bai61p
_chemical_name_common            ?
_chemical_melting_point          ?
_chemical_formula_moiety         'C5 H4 Cu2 I2 N2 O2'
_chemical_formula_sum            'C5 H4 Cu2 I2 N2 O2'
_chemical_formula_weight         505.00

loop_
_atom_type_symbol
_atom_type_description
_atom_type_scat_dispersion_real
_atom_type_scat_dispersion_imag
_atom_type_scat_source
C C 0.0033 0.0016 'International Tables Vol C Tables 4.2.6.8 and 6.1.1.4'
H H 0.0000 0.0000 'International Tables Vol C Tables 4.2.6.8 and 6.1.1.4'
Cu Cu 0.3201 1.2651 'International Tables Vol C Tables 4.2.6.8 and 6.1.1.4'
I I -0.4742 1.8119 'International Tables Vol C Tables 4.2.6.8 and 6.1.1.4'
N N 0.0061 0.0033 'International Tables Vol C Tables 4.2.6.8 and 6.1.1.4'
O O 0.0106 0.0060 'International Tables Vol C Tables 4.2.6.8 and 6.1.1.4'

_space_group_crystal_system      monoclinic
_space_group_IT_number           15
_space_group_name_H-M_alt        'C 2/c'
_space_group_name_Hall           '-C 2yc'

_shelx_space_group_comment       
;
The symmetry employed for this shelxl refinement is uniquely defined
by the following loop, which should always be used as a source of
symmetry information in preference to the above space-group names.
They are only intended as comments.
;

loop_
_space_group_symop_operation_xyz
'x, y, z'
'-x, y, -z+1/2'
'x+1/2, y+1/2, z'
'-x+1/2, y+1/2, -z+1/2'
'-x, -y, -z'
'x, -y, z-1/2'
'-x+1/2, -y+1/2, -z'
'x+1/2, -y+1/2, z-1/2'

_cell_length_a                   13.4414(12)
_cell_length_b                   10.3399(9)
_cell_length_c                   15.1736(14)
_cell_angle_alpha                90
_cell_angle_beta                 106.9640(10)
_cell_angle_gamma                90
_cell_volume                     2017.1(3)
_cell_formula_units_Z            8
_cell_measurement_temperature    296(2)
_cell_measurement_reflns_used    5694
_cell_measurement_theta_min      2.278
_cell_measurement_theta_max      25.570

_exptl_crystal_description       block
_exptl_crystal_colour            yellow
_exptl_crystal_density_meas      ?
_exptl_crystal_density_method    ?
_exptl_crystal_density_diffrn    3.326
_exptl_crystal_F_000             1824
_exptl_transmission_factor_min   ?
_exptl_transmission_factor_max   ?
_exptl_crystal_size_max          0.300
_exptl_crystal_size_mid          0.200
_exptl_crystal_size_min          0.200
_exptl_absorpt_coefficient_mu    10.306
_shelx_estimated_absorpt_T_min   0.097
_shelx_estimated_absorpt_T_max   0.127
_exptl_absorpt_correction_type   multi-scan
_exptl_absorpt_correction_T_min  0.097
_exptl_absorpt_correction_T_max  0.127
_exptl_absorpt_process_details   ?
_exptl_absorpt_special_details   ?
_diffrn_ambient_temperature      296(2)
_diffrn_radiation_wavelength     0.71073
_diffrn_radiation_type           MoK\a
_diffrn_source                   ?
_diffrn_measurement_device_type  'Bruker APEX-II CCD'
_diffrn_measurement_method       '\f and \w scans'
_diffrn_detector_area_resol_mean ?
_diffrn_reflns_number            7232
_diffrn_reflns_av_unetI/netI     0.0203
_diffrn_reflns_av_R_equivalents  0.0248
_diffrn_reflns_limit_h_min       -15
_diffrn_reflns_limit_h_max       15
_diffrn_reflns_limit_k_min       -12
_diffrn_reflns_limit_k_max       11
_diffrn_reflns_limit_l_min       -18
_diffrn_reflns_limit_l_max       16
_diffrn_reflns_theta_min         2.528
_diffrn_reflns_theta_max         25.012
_diffrn_reflns_theta_full        25.012
_diffrn_measured_fraction_theta_max 0.989
_diffrn_measured_fraction_theta_full 0.989
_diffrn_reflns_Laue_measured_fraction_max 0.989
_diffrn_reflns_Laue_measured_fraction_full 0.989
_diffrn_reflns_point_group_measured_fraction_max 0.989
_diffrn_reflns_point_group_measured_fraction_full 0.989
_reflns_number_total             1757
_reflns_number_gt                1703
_reflns_threshold_expression     'I > 2\s(I)'
_reflns_Friedel_coverage         0.000
_reflns_Friedel_fraction_max     .
_reflns_Friedel_fraction_full    .

_reflns_special_details          
;
 Reflections were merged by SHELXL according to the crystal
 class for the calculation of statistics and refinement.
 
 _reflns_Friedel_fraction is defined as the number of unique
 Friedel pairs measured divided by the number that would be
 possible theoretically, ignoring centric projections and
 systematic absences.
;

_computing_data_collection       'Bruker APEX2'
_computing_cell_refinement       'Bruker SAINT'
_computing_data_reduction        'Bruker SAINT'
_computing_structure_solution    'SHELXS-97 (Sheldrick 2008)'
_computing_structure_refinement  'SHELXL-2014/7 (Sheldrick, 2014)'
_computing_molecular_graphics    'Bruker SHELXTL'
_computing_publication_material  'Bruker SHELXTL'
_refine_special_details          ?
_refine_ls_structure_factor_coef Fsqd
_refine_ls_matrix_type           full
_refine_ls_weighting_scheme      calc
_refine_ls_weighting_details     
'w=1/[\s^2^(Fo^2^)+(0.0058P)^2^+159.5886P] where P=(Fo^2^+2Fc^2^)/3'
_atom_sites_solution_primary     ?
_atom_sites_solution_secondary   ?
_atom_sites_solution_hydrogens   geom
_refine_ls_hydrogen_treatment    constr
_refine_ls_extinction_method     none
_refine_ls_extinction_coef       .
_refine_ls_number_reflns         1757
_refine_ls_number_parameters     120
_refine_ls_number_restraints     0
_refine_ls_R_factor_all          0.0385
_refine_ls_R_factor_gt           0.0378
_refine_ls_wR_factor_ref         0.0985
_refine_ls_wR_factor_gt          0.0983
_refine_ls_goodness_of_fit_ref   1.237
_refine_ls_restrained_S_all      1.237
_refine_ls_shift/su_max          0.001
_refine_ls_shift/su_mean         0.000

loop_
_atom_site_label
_atom_site_type_symbol
_atom_site_fract_x
_atom_site_fract_y
_atom_site_fract_z
_atom_site_U_iso_or_equiv
_atom_site_adp_type
_atom_site_occupancy
_atom_site_site_symmetry_order
_atom_site_calc_flag
_atom_site_refinement_flags_posn
_atom_site_refinement_flags_adp
_atom_site_refinement_flags_occupancy
_atom_site_disorder_assembly
_atom_site_disorder_group
Cu1 Cu 0.59163(10) 0.01024(13) 0.81663(9) 0.0163(3) Uani 1 1 d . . . . .
Cu2 Cu 0.44823(10) -0.17696(13) 0.80889(9) 0.0167(3) Uani 1 1 d . . . . .
I1 I 0.42259(5) 0.06706(7) 0.86138(5) 0.0149(2) Uani 1 1 d . . . . .
I2 I 0.65012(5) -0.23627(7) 0.86755(5) 0.0150(2) Uani 1 1 d . . . . .
C1 C 0.7815(8) 0.1694(10) 0.8482(8) 0.016(2) Uani 1 1 d . . . . .
H1 H 0.7489 0.1910 0.7871 0.019 Uiso 1 1 calc R U . . .
C2 C 0.9271(9) 0.1785(11) 0.9713(8) 0.018(2) Uani 1 1 d . . . . .
H2 H 0.9966 0.2009 0.9968 0.022 Uiso 1 1 calc R U . . .
C3 C 0.7728(9) 0.0748(11) 0.9824(7) 0.017(2) Uani 1 1 d . . . . .
H3 H 0.7354 0.0318 1.0163 0.020 Uiso 1 1 calc R U . . .
C4 C 0.8747(8) 0.1120(10) 1.0251(7) 0.014(2) Uani 1 1 d . . . . .
C5 C 0.9278(9) 0.0860(11) 1.1241(8) 0.018(2) Uani 1 1 d . . . . .
N1 N 0.7268(7) 0.1004(9) 0.8919(7) 0.022(2) Uani 1 1 d . . . . .
N2 N 0.8788(7) 0.2101(9) 0.8845(6) 0.0164(19) Uani 1 1 d . . . . .
O1 O 0.8694(6) 0.0891(9) 1.1772(5) 0.0221(18) Uani 1 1 d . . . . .
H1A H 0.8787 0.1573 1.2061 0.033 Uiso 0.5 1 calc R U P . .
O2 O 1.0238(6) 0.0700(8) 1.1481(5) 0.0214(18) Uani 1 1 d . . . . .
H2A H 1.0379 -0.0008 1.1731 0.032 Uiso 0.5 1 calc R U P . .

loop_
_atom_site_aniso_label
_atom_site_aniso_U_11
_atom_site_aniso_U_22
_atom_site_aniso_U_33
_atom_site_aniso_U_23
_atom_site_aniso_U_13
_atom_site_aniso_U_12
Cu1 0.0117(6) 0.0195(7) 0.0161(7) -0.0006(5) 0.0015(5) -0.0040(5)
Cu2 0.0153(7) 0.0199(7) 0.0151(7) 0.0030(5) 0.0049(5) -0.0041(6)
I1 0.0144(4) 0.0183(4) 0.0123(4) -0.0028(3) 0.0041(3) 0.0023(3)
I2 0.0130(3) 0.0164(4) 0.0134(4) 0.0024(3) 0.0008(3) 0.0030(3)
C1 0.010(5) 0.010(5) 0.022(6) 0.002(4) -0.002(4) -0.005(4)
C2 0.015(5) 0.020(6) 0.019(6) -0.005(5) 0.006(4) 0.001(5)
C3 0.018(6) 0.019(6) 0.013(5) 0.004(4) 0.005(4) -0.002(5)
C4 0.021(6) 0.010(5) 0.012(5) -0.001(4) 0.006(4) 0.001(4)
C5 0.022(6) 0.012(5) 0.016(6) -0.005(4) 0.000(5) -0.001(4)
N1 0.018(5) 0.013(5) 0.024(5) 0.010(4) -0.011(4) -0.011(4)
N2 0.016(5) 0.019(5) 0.015(5) -0.004(4) 0.007(4) -0.008(4)
O1 0.020(4) 0.032(5) 0.015(4) -0.001(3) 0.006(3) 0.002(4)
O2 0.018(4) 0.028(5) 0.015(4) 0.000(3) -0.002(3) 0.002(3)

_geom_special_details            
;
 All esds (except the esd in the dihedral angle between two l.s. planes)
 are estimated using the full covariance matrix.  The cell esds are taken
 into account individually in the estimation of esds in distances, angles
 and torsion angles; correlations between esds in cell parameters are only
 used when they are defined by crystal symmetry.  An approximate (isotropic)
 treatment of cell esds is used for estimating esds involving l.s. planes.
;

loop_
_geom_bond_atom_site_label_1
_geom_bond_atom_site_label_2
_geom_bond_distance
_geom_bond_site_symmetry_2
_geom_bond_publ_flag
Cu1 N1 2.065(9) . ?
Cu1 I1 2.6208(15) . ?
Cu1 Cu2 2.6581(19) 2_656 ?
Cu1 Cu1 2.693(3) 2_656 ?
Cu1 Cu2 2.7099(19) . ?
Cu1 I2 2.7125(16) . ?
Cu1 I1 2.7158(15) 2_656 ?
Cu2 N2 2.043(9) 3_445 ?
Cu2 Cu2 2.566(3) 2_656 ?
Cu2 Cu1 2.6581(19) 2_656 ?
Cu2 I2 2.6690(15) . ?
Cu2 I2 2.6882(15) 2_656 ?
Cu2 I1 2.6980(16) . ?
I1 Cu1 2.7158(15) 2_656 ?
I2 Cu2 2.6882(15) 2_656 ?
C1 N2 1.331(14) . ?
C1 N1 1.332(15) . ?
C1 H1 0.9300 . ?
C2 N2 1.328(15) . ?
C2 C4 1.404(16) . ?
C2 H2 0.9300 . ?
C3 N1 1.357(14) . ?
C3 C4 1.388(16) . ?
C3 H3 0.9300 . ?
C4 C5 1.488(15) . ?
C5 O2 1.246(14) . ?
C5 O1 1.278(14) . ?
N2 Cu2 2.043(9) 3 ?
O1 H1A 0.8200 . ?
O2 H2A 0.8200 . ?

loop_
_geom_angle_atom_site_label_1
_geom_angle_atom_site_label_2
_geom_angle_atom_site_label_3
_geom_angle
_geom_angle_site_symmetry_1
_geom_angle_site_symmetry_3
_geom_angle_publ_flag
N1 Cu1 I1 116.4(3) . . ?
N1 Cu1 Cu2 133.3(3) . 2_656 ?
I1 Cu1 Cu2 109.89(6) . 2_656 ?
N1 Cu1 Cu1 151.6(3) . 2_656 ?
I1 Cu1 Cu1 61.46(5) . 2_656 ?
Cu2 Cu1 Cu1 60.85(5) 2_656 2_656 ?
N1 Cu1 Cu2 147.8(3) . . ?
I1 Cu1 Cu2 60.79(4) . . ?
Cu2 Cu1 Cu2 57.09(6) 2_656 . ?
Cu1 Cu1 Cu2 58.95(5) 2_656 . ?
N1 Cu1 I2 97.6(3) . . ?
I1 Cu1 I2 109.76(5) . . ?
Cu2 Cu1 I2 60.06(4) 2_656 . ?
Cu1 Cu1 I2 109.85(3) 2_656 . ?
Cu2 Cu1 I2 58.97(4) . . ?
N1 Cu1 I1 104.3(3) . 2_656 ?
I1 Cu1 I1 113.23(5) . 2_656 ?
Cu2 Cu1 I1 60.26(4) 2_656 2_656 ?
Cu1 Cu1 I1 57.97(5) 2_656 2_656 ?
Cu2 Cu1 I1 105.58(5) . 2_656 ?
I2 Cu1 I1 114.65(5) . 2_656 ?
N2 Cu2 Cu2 145.1(3) 3_445 2_656 ?
N2 Cu2 Cu1 142.1(3) 3_445 2_656 ?
Cu2 Cu2 Cu1 62.47(5) 2_656 2_656 ?
N2 Cu2 I2 105.5(3) 3_445 . ?
Cu2 Cu2 I2 61.76(5) 2_656 . ?
Cu1 Cu2 I2 112.27(6) 2_656 . ?
N2 Cu2 I2 104.9(3) 3_445 2_656 ?
Cu2 Cu2 I2 61.01(5) 2_656 2_656 ?
Cu1 Cu2 I2 60.97(4) 2_656 2_656 ?
I2 Cu2 I2 115.88(5) . 2_656 ?
N2 Cu2 I1 104.5(3) 3_445 . ?
Cu2 Cu2 I1 110.34(3) 2_656 . ?
Cu1 Cu2 I1 60.93(4) 2_656 . ?
I2 Cu2 I1 108.75(5) . . ?
I2 Cu2 I1 116.06(5) 2_656 . ?
N2 Cu2 Cu1 145.0(3) 3_445 . ?
Cu2 Cu2 Cu1 60.44(5) 2_656 . ?
Cu1 Cu2 Cu1 60.20(6) 2_656 . ?
I2 Cu2 Cu1 60.56(4) . . ?
I2 Cu2 Cu1 110.06(6) 2_656 . ?
I1 Cu2 Cu1 57.98(4) . . ?
Cu1 I1 Cu2 61.24(4) . . ?
Cu1 I1 Cu1 60.57(5) . 2_656 ?
Cu2 I1 Cu1 58.81(4) . 2_656 ?
Cu2 I2 Cu2 57.23(5) . 2_656 ?
Cu2 I2 Cu1 60.46(4) . . ?
Cu2 I2 Cu1 58.97(4) 2_656 . ?
N2 C1 N1 125.6(10) . . ?
N2 C1 H1 117.2 . . ?
N1 C1 H1 117.2 . . ?
N2 C2 C4 121.0(10) . . ?
N2 C2 H2 119.5 . . ?
C4 C2 H2 119.5 . . ?
N1 C3 C4 120.9(10) . . ?
N1 C3 H3 119.5 . . ?
C4 C3 H3 119.5 . . ?
C3 C4 C2 117.3(10) . . ?
C3 C4 C5 122.6(10) . . ?
C2 C4 C5 120.1(10) . . ?
O2 C5 O1 126.4(10) . . ?
O2 C5 C4 118.0(10) . . ?
O1 C5 C4 115.5(10) . . ?
C1 N1 C3 117.0(9) . . ?
C1 N1 Cu1 119.4(8) . . ?
C3 N1 Cu1 122.6(7) . . ?
C2 N2 C1 118.0(10) . . ?
C2 N2 Cu2 121.8(7) . 3 ?
C1 N2 Cu2 120.2(8) . 3 ?
C5 O1 H1A 109.5 . . ?
C5 O2 H2A 109.5 . . ?

_refine_diff_density_max         3.178
_refine_diff_density_min         -1.096
_refine_diff_density_rms         0.287

_shelx_res_file                  
;

    1_a.res created by SHELXL-2014/7

TITL 1_a.res in C2/c             New: C2/c
CELL  0.71073   13.4414   10.3399   15.1736    90.000   106.964    90.000
ZERR 8           0.0012    0.0009    0.0014     0.000     0.001     0.000
LATT 7
SYMM             - X ,              Y ,    0.50000 - Z
SFAC
SFAC C   2.3100 20.8439  1.0200 10.2075  1.5886  0.5687  0.8650 51.6512  =
        0.2156  0.0033  0.0016 11.5000 0.680 12.01000
SFAC
SFAC H   0.4930 10.5109  0.3229 26.1257  0.1402  3.1424  0.0408 57.7998  =
        0.0030  0.0000  0.0000  0.6240 0.350  1.00800
SFAC
SFAC Cu 13.3380  3.5828  7.1676  0.2470  5.6158 11.3966  1.6735 64.8127  =
        1.1910  0.3201  1.2651 5180.0000 1.520 63.55000
SFAC
SFAC I  20.1472  4.3470 18.9949  0.3814  7.5138 27.7660  2.2735 66.8777  =
        4.0712 -0.4742  1.8119 7730.0000 1.400 126.90000
SFAC
SFAC N  12.2126  0.0057  3.1322  9.8933  2.0125 28.9975  1.1663  0.5826  =
       -11.5290  0.0061  0.0033 19.6000 0.680 14.01000
SFAC
SFAC O   3.0485 13.2771  2.2868  5.7011  1.5463  0.3239  0.8670 32.9089  =
        0.2508  0.0106  0.0060 32.5000 0.680 16.00000
UNIT 40 32 16 16 16 16
OMIT  -3.00  50.04
L.S. 20
ACTA
BOND $H
FMAP 2
PLAN 5
size 0.3 0.2 0.2
TEMP    23
WGHT    0.005800  159.588593
FVAR       0.12121
CU1   3    0.591626    0.010241    0.816631    11.00000    0.01168    0.01951 =
         0.01607   -0.00061    0.00154   -0.00397
CU2   3    0.448229   -0.176959    0.808892    11.00000    0.01527    0.01993 =
         0.01505    0.00297    0.00487   -0.00407
I1    4    0.422590    0.067060    0.861378    11.00000    0.01438    0.01826 =
         0.01235   -0.00279    0.00414    0.00226
I2    4    0.650125   -0.236273    0.867554    11.00000    0.01304    0.01643 =
         0.01344    0.00236    0.00081    0.00296
C1    1    0.781525    0.169409    0.848173    11.00000    0.01019    0.01036 =
         0.02230    0.00190   -0.00210   -0.00457
AFIX  43
H1    2    0.748927    0.191018    0.787052    11.00000   -1.20000
AFIX   0
C2    1    0.927083    0.178539    0.971291    11.00000    0.01522    0.02030 =
         0.01907   -0.00457    0.00565    0.00115
AFIX  43
H2    2    0.996579    0.200891    0.996826    11.00000   -1.20000
AFIX   0
C3    1    0.772773    0.074793    0.982382    11.00000    0.01783    0.01942 =
         0.01332    0.00398    0.00513   -0.00169
AFIX  43
H3    2    0.735433    0.031755    1.016268    11.00000   -1.20000
AFIX   0
C4    1    0.874732    0.111953    1.025077    11.00000    0.02069    0.01013 =
         0.01161   -0.00060    0.00610    0.00139
C5    1    0.927792    0.086031    1.124141    11.00000    0.02200    0.01240 =
         0.01613   -0.00508    0.00035   -0.00070
N1    5    0.726817    0.100389    0.891884    11.00000    0.01769    0.01332 =
         0.02366    0.01038   -0.01118   -0.01133
N2    5    0.878848    0.210079    0.884504    11.00000    0.01612    0.01904 =
         0.01540   -0.00368    0.00677   -0.00819
O1    6    0.869415    0.089143    1.177217    11.00000    0.02012    0.03201 =
         0.01483   -0.00091    0.00594    0.00207
AFIX 147
H1A   2    0.878687    0.157274    1.206133    10.50000   -1.50000
AFIX   0
O2    6    1.023845    0.069971    1.148148    11.00000    0.01755    0.02780 =
         0.01459   -0.00010   -0.00217    0.00221
AFIX 147
H2A   2    1.037901   -0.000766    1.173115    10.50000   -1.50000
AFIX   0
HKLF 4 1 -1.0000  0.0000  0.0000  0.0000  1.0000  0.0000  0.0000  0.0000 -1.0000

REM  1_a.res in C2/c             New: C2/c
REM R1 =  0.0378 for    1703 Fo > 4sig(Fo)  and  0.0385 for all    1757 data
REM    120 parameters refined using      0 restraints

END

WGHT      0.0058    159.6001

REM Highest difference peak  3.178,  deepest hole -1.096,  1-sigma level  0.287
Q1    1   0.9045 -0.0705  1.1315  11.00000  0.05    3.18
Q2    1   1.0123  0.2331  1.1418  11.00000  0.05    3.11
Q3    1   0.8177  0.2659  0.8624  11.00000  0.05    3.05
Q4    1   0.7733  0.0671  0.8698  11.00000  0.05    2.54
Q5    1   0.7173  0.3296  0.6834  11.00000  0.05    1.22
;
_shelx_res_checksum              4955
